# Supplementary material for: Isolation and genomic analysis of circulating tumor cells from castration resistant metastatic prostate cancer
Source: BMC Cancer. 2012 Feb 28;12:78. doi: 10.1186/1471-2407-12-78 (PMC3395839; doi:10.1186/1471-2407-12-78)
Supplement: Additional file 4 — Table S1 Recurrent aberrations (> 50%) in circulating tumor cells isolated from 9 castration resistant prostate cancer patients. Genes and microRNA are listed for each region. [file 1471-2407-12-78-S4.XLS]

## Sheet: 111012_Aggregate
Supplementary Table 1. Recurrent aberrations (>50%) in circulating tumor cells isolated from 9 castration resistant prostate cancer patients. Genes and microRNAs are listed for each region.
Peak	Region Length	Cytoband Location	Event	Genes	miRNAs	1	2	3	4	5	6	7	8	9	10	11	12	13	14	15	16	17	18	19	20	21	22	23	24	25	26	27	28	29	30	31	32	33	34	35	36	37	38	39	40	41	42	43	44
Losses
chr1:83,048,730-88,194,307	5145577	p31.1 - p22.2	CN Loss	32	0	TTLL7	PRKACB	SAMD13	UOX	DNASE2B	RPF1	GNG5	SPATA1	CTBS	C1orf180	SSX2IP	LPAR3	MCOLN2	MCOLN3	WDR63	SYDE2	C1orf52	BCL10	DDAH1	CYR61	ZNHIT6	COL24A1	ODF2L	CLCA2	CLCA1	CLCA4	CLCA3P	SH3GLB1	SEP15	HS2ST1	LOC339524	LMO4
chr4:155,331,289-156,993,703	1662414	q31.3 - q32.1	CN Loss	10	0	DCHS2	PLRG1	FGB	FGA	FGG	LRAT	RBM46	NPY2R	MAP9	GUCY1A3
chr5:148,915,340-149,871,001	955661	q32 - q33.1	CN Loss	16	2	ARHGEF37	PPARGC1B	PDE6A	SLC26A2	TIGD6	HMGXB3	CSF1R	PDGFRB	CDX1	SLC6A7	CAMK2A	ARSI	TCOF1	CD74	RPS14	NDST1
chr8:4,375,253-7,271,626	2896373	p23.2 - p23.1	CN Loss	31	0	CSMD1	MCPH1	ANGPT2	AGPAT5	XKR5	DEFB1	DEFA6	DEFA4	DEFA10P	DEFA1B	DEFA1	DEFT1P2	DEFT1P	DEFA1B	DEFA1	DEFT1P2	DEFT1P	DEFA3	DEFA5	FAM90A13	FAM90A14	LOC349196	LOC349196	FAM90A13	FAM90A14	LOC349196	FAM90A5	FAM90A20	DEFB109P1B	FAM66B	ZNF705G
chr10:111,499,094-112,590,163	1091069	q25.1 - q25.2	CN Loss	7	0	XPNPEP1	ADD3	MXI1	SMNDC1	DUSP5	SMC3	RBM20
chr11:119,394,672-120,053,992	659320	q23.3	CN Loss	6	0	TRIM29	OAF	POU2F3	TMEM136	ARHGEF12	GRIK4
chr13:72,753,774-73,486,604	732830	q22.1	CN Loss	1	0	KLF12
chr14:54,279,184-55,449,023	1169839	q22.2 - q22.3	CN Loss	15	0	SAMD4A	GCH1	MIR4308	WDHD1	SOCS4	MAPK1IP1L	LGALS3	DLGAP5	FBXO34	ATG14	TBPL2	C14orf33	KTN1	RPL13AP3	C14orf34
chr15:90,757,039-94,409,772	3652733	q26.1 - q26.2	CN Loss	11	0	ST8SIA2	C15orf32	LOC100144604	FAM174B	ASB9P1	MIR3175	CHD2	RGMA	MCTP2	LOC400456	LOC145820
chr16:51,597,839-51,766,851	169012	q12.2	CN Loss	1	0	CHD9
chr16:74,588,002-77,329,845	2741843	q23.1	CN Loss	8	0	CNTNAP4	MON1B	SYCE1L	ADAMTS18	NUDT7	VAT1L	CLEC3A	WWOX
Gains
chr1:184,719,970-197,361,906	12641936	q31.1 - q32.1	CN Gain	37	3	FAM5C	LOC440704	RGS18	RGS21	RGS1	RGS13	RGS2	UCHL5	TROVE2	GLRX2	MIR1278	B3GALT2	CDC73	KCNT2	CFH	CFHR3	CFHR1	CFHR4	CFHR2	CFHR5	F13B	ASPM	ZBTB41	CRB1	DENND1B	C1orf53	LHX9	NEK7	ATP6V1G3	PTPRC	MIR181B1	MIR181A1	NR5A2	FAM58B	ZNF281	KIF14	DDX59
chr4:53,045,258-54,157,491	1112233	q11 - q12	CN Gain	6	0	USP46	KIAA0114	SNORA26	RASL11B	SCFD2	FIP1L1
chr7:96,663,923-100,383,085	3719162	q21.3 - q22.1	CN Gain	90	3	TAC1	ASNS	MGC72080	OCM2	LMTK2	BHLHA15	TECPR1	BRI3	BAIAP2L1	NPTX2	TMEM130	TRRAP	SMURF1	KPNA7	MYH16	ARPC1A	ARPC1B	PDAP1	BUD31	PTCD1	CPSF4	ATP5J2	ZNF789	ZNF394	ZKSCAN5	FAM200A	ZNF655	LOC100289187	ZNF498	CYP3A5	CYP3A7	CYP3A4	CYP3A43	OR2AE1	TRIM4	GJC3	AZGP1	AZGP1P1	ZKSCAN1	ZSCAN21	ZNF3	COPS6	MIR25	MIR93
chr8:76,314,195-78,897,673	2583478	q21.11 - q21.12	CN Gain	4	0	HNF4G	LOC100192378	ZFHX4	PEX2
chr8:99,256,875-99,917,729	660854	q22.2	CN Gain	3	0	NIPAL2	KCNS2	STK3
chr9:32,079,614-34,550,533	2470919	p21.1 - p13.3	CN Gain	36	0	ACO1	DDX58	TOPORS	LOC100129250	NDUFB6	TAF1L	TMEM215	APTX	DNAJA1	SMU1	B4GALT1	SPINK4	BAG1	CHMP5	NFX1	AQP7	AQP3	NOL6	SUGT1P1	ANXA2P2	PTENP1	PRSS3	UBE2R2	SNORD121B	SNORD121A	UBAP2	DCAF12	UBAP1	KIF24	NUDT2	KIAA1161	C9orf24	C9orf25	DNAI1	ENHO	CNTFR
chr9:36,197,303-38,225,798	2028495	p13.3 - p13.2	CN Gain	18	0	CLTA	GNE	RNF38	MELK	PAX5	LOC401504	ZCCHC7	GRHPR	ZBTB5	POLR1E	FBXO10	TOMM5	FRMPD1	RG9MTD3	EXOSC3	DCAF10	MCART1	SHB
chr9:87,208,318-89,406,315	2197997	q21.33 - q22.2	CN Gain	19	0	DAPK1	CTSL1	CTSL3	LOC1518	C9orf79	FAM75C1	CDK20	FAM75C2	SPIN1	NXNL2	LOC286238	MIR4289	C9orf47	S1PR3	SHC3	MIR3153	CKS2	SECISBP2	SEMA4D
chr9:95,003,109-96,615,555	1612446	q22.32 - q22.33	CN Gain	14	0	FANCC	PTCH1	C9orf130	C9orf102	NCRNA00092	LOC158435	HSD17B3	SLC35D2	ZNF367	HABP4	CDC14B	C9orf21	LOC441455	ZNF510
chr9:108,921,531-111,665,677	2744146	q31.3	CN Gain	22	0	C9orf5	C9orf4	EPB41L4B	PTPN3	PALM2	PALM2-AKAP2	AKAP2	C9orf152	TXN	TXNDC8	SVEP1	MUSK	LPAR1	OR2K2	KIAA0368	ZNF483	PTGR1	C9orf29	DNAJC25	DNAJC25-GNG10	GNG10	C9orf84
chr11:65,378,452-66,297,493	919041	q13.1 - q13.2	CN Gain	43	0	CFL1	MUS81	EFEMP2	CTSW	FIBP	CCDC85B	FOSL1	C11orf68	DRAP1	TSGA10IP	SART1	EIF1AD	BANF1	CST6	CATSPER1	GAL3ST3	SF3B2	PACS1	KLC2	RAB1B	CNIH2	YIF1A	TMEM151A	CD248	RIN1	BRMS1	B3GNT1	SLC29A2	NPAS4	MRPL11	PELI3	DPP3	BBS1	ZDHHC24	ACTN3	CTSF	CCDC87	CCS	RBM14	RBM4	RBM4B	SPTBN2	C11orf80
chr19:28,500,000-33,904,818	5404818	q11 - q12	CN Gain	1	0	LOC148189
chrX:31,152,616-31,465,966	313350	p21.2 - p21.1	CN Gain	1	0	DMD
chrX:32,935,688-35,717,349	2781661	p21.1	CN Gain	6	0	DMD	FAM47A	TMEM47	FAM47B	MAGEB16	CXorf22
chrX:59,400,000-68,634,919	9234919	q11.1 - q13.1	CN Gain	24	1	SPIN4	LOC92249	ARHGEF9	MIR1468	FAM123B	ASB12	MTMR8	ZC4H2	ZC3H12B	LAS1L	FKSG43	MSN	MIR223	VSIG4	HEPH	EDA2R	AR	OPHN1	YIPF6	STARD8	EFNB1	PJA1	FAM155B	EDA
[truncated: 46 more columns]
